# Supplementary material for: Salivary Biomarkers in COVID-19 Patients: Towards a Wide-Scale Test for Monitoring Disease Activity
Source: J Pers Med. 2021 May 8;11(5):385. doi: 10.3390/jpm11050385 (PMC8151878; doi:10.3390/jpm11050385)
Supplement: Supplementary file 1 [file jpm-11-00385-s001.zip]

Archive with 1 entries (1 files):
- jpm-1202051-supplementary.pdf
